# Supplementary material for: Publication in the Australian medical student journal is associated with future academic success: a matched-cohort study
Source: BMC Med Educ. 2022 Jul 30;22:586. doi: 10.1186/s12909-022-03607-0 (PMC9338663; doi:10.1186/s12909-022-03607-0)
Supplement: Supplementary file 1 — Additional file 1. [file 12909_2022_3607_MOESM1_ESM.csv]

Identification			CLINICAL SCOPE			Primary Outcome Measure	Secondary Outcome Measures					University Attended
Author ID	Group (3 authors for matched analysis, 1xAMSJ author and 2xcontrols)	amsj_author (1 = AMSJ author, 0 = control)	clinical_scope_gp_emergencymedicine (1=yes, 0=no)	clinical_scope_surgery (1=yes, 0=no)	clinical_scope_physician_anaesthetic_icu_radiology (1=yes, 0=no)	pubmed_citation (1=yes, 0=no)	higher_degree_any (1=yes, 0=no)	dipcert (1=yes, 0=no)	masters (1=yes, 0=no)	phd (1=yes, 0=no)	academic_position (1=yes, 0=no))	anu	griffith	jcu	melbourne	monash	newcastle	unsw	uq	usyd	wollongong	bond
1	1	1	0	1	0	1	1	0	1	0	1	1	0	0	0	0	0	0	0	0	0	0
2	1	0	1	0	0	0	1	0	1	0	0	1	0	0	0	0	0	0	0	0	0	0
3	1	0	0	0	0	0	0	0	0	0	0	1	0	0	0	0	0	0	0	0	0	0
4	2	1	0	1	0	1	1	0	1	0	0	0	1	0	0	0	0	0	0	0	0	0
5	2	0	0	0	0	0	0	0	0	0	0	0	1	0	0	0	0	0	0	0	0	0
6	2	0	1	0	0	0	0	0	0	0	0	0	1	0	0	0	0	0	0	0	0	0
7	3	1	0	0	1	1	1	0	1	0	0	0	0	1	0	0	0	0	0	0	0	0
8	3	0	0	1	0	1	1	0	1	0	0	0	0	1	0	0	0	0	0	0	0	0
9	3	0	0	0	1	0	0	0	0	0	0	0	0	1	0	0	0	0	0	0	0	0
10	4	1	1	0	0	0	0	0	0	0	0	0	0	1	0	0	0	0	0	0	0	0
11	4	0	0	0	0	0	0	0	0	0	0	0	0	1	0	0	0	0	0	0	0	0
12	4	0	1	0	0	0	0	0	0	0	0	0	0	1	0	0	0	0	0	0	0	0
13	5	1	0	0	1	0	1	1	0	0	1	0	0	1	0	0	0	0	0	0	0	0
14	5	0	0	0	1	0	0	0	0	0	0	0	0	1	0	0	0	0	0	0	0	0
15	5	0	1	0	0	0	0	0	0	0	0	0	0	1	0	0	0	0	0	0	0	0
16	6	1	0	0	1	0	0	0	0	0	0	0	0	1	0	0	0	0	0	0	0	0
17	6	0	0	0	1	0	0	0	0	0	0	0	0	1	0	0	0	0	0	0	0	0
18	6	0	0	0	0	0	0	0	0	0	0	0	0	1	0	0	0	0	0	0	0	0
19	7	1	1	0	0	0	1	0	1	0	0	0	0	1	0	0	0	0	0	0	0	0
20	7	0	1	0	0	0	0	0	0	0	0	0	0	1	0	0	0	0	0	0	0	0
21	7	0	0	0	1	0	1	0	1	0	0	0	0	1	0	0	0	0	0	0	0	0
22	8	1	0	0	1	0	1	0	1	0	0	0	0	1	0	0	0	0	0	0	0	0
23	8	0	0	0	0	0	0	0	0	0	0	0	0	1	0	0	0	0	0	0	0	0
24	8	0	0	0	0	1	0	0	0	0	0	0	0	1	0	0	0	0	0	0	0	0
25	9	1	1	0	0	0	1	1	0	0	0	0	0	1	0	0	0	0	0	0	0	0
26	9	0	1	0	0	0	0	0	0	0	0	0	0	1	0	0	0	0	0	0	0	0
27	9	0	0	0	1	0	1	0	1	0	0	0	0	1	0	0	0	0	0	0	0	0
28	10	1	1	0	0	1	0	0	0	0	0	0	0	1	0	0	0	0	0	0	0	0
29	10	0	0	0	0	0	0	0	0	0	0	0	0	1	0	0	0	0	0	0	0	0
30	10	0	0	0	0	0	0	0	0	0	0	0	0	1	0	0	0	0	0	0	0	0
31	11	1	1	0	0	1	1	0	1	0	0	0	0	1	0	0	0	0	0	0	0	0
32	11	0	0	0	0	0	0	0	0	0	0	0	0	1	0	0	0	0	0	0	0	0
33	11	0	0	1	0	1	0	0	0	0	0	0	0	1	0	0	0	0	0	0	0	0
34	12	1	0	1	0	1	1	0	1	0	0	0	0	1	0	0	0	0	0	0	0	0
35	12	0	0	0	1	1	1	0	1	0	0	0	0	1	0	0	0	0	0	0	0	0
36	12	0	1	0	0	0	0	0	0	0	0	0	0	1	0	0	0	0	0	0	0	0
37	13	1	1	0	0	1	0	0	0	0	1	0	0	1	0	0	0	0	0	0	0	0
38	13	0	0	0	0	1	0	0	0	0	0	0	0	1	0	0	0	0	0	0	0	0
39	13	0	1	0	0	0	0	0	0	0	0	0	0	1	0	0	0	0	0	0	0	0
40	14	1	0	1	0	1	1	0	1	0	0	0	0	1	0	0	0	0	0	0	0	0
41	14	0	0	0	1	1	0	0	0	0	1	0	0	1	0	0	0	0	0	0	0	0
42	14	0	1	0	0	0	0	0	0	0	0	0	0	1	0	0	0	0	0	0	0	0
43	15	1	1	0	0	0	0	0	0	0	0	0	0	1	0	0	0	0	0	0	0	0
44	15	0	0	0	0	0	0	0	0	0	0	0	0	1	0	0	0	0	0	0	0	0
45	15	0	0	1	0	1	0	0	0	0	0	0	0	1	0	0	0	0	0	0	0	0
46	16	1	0	0	1	1	1	0	0	1	0	0	0	1	0	0	0	0	0	0	0	0
47	16	0	1	0	0	0	0	0	0	0	0	0	0	1	0	0	0	0	0	0	0	0
48	16	0	0	0	0	0	0	0	0	0	0	0	0	1	0	0	0	0	0	0	0	0
49	17	1	0	1	0	1	0	0	0	0	0	0	0	1	0	0	0	0	0	0	0	0
50	17	0	0	0	0	0	0	0	0	0	0	0	0	1	0	0	0	0	0	0	0	0
51	17	0	0	0	0	0	0	0	0	0	0	0	0	1	0	0	0	0	0	0	0	0
52	18	1	0	0	0	0	0	0	0	0	0	0	0	1	0	0	0	0	0	0	0	0
53	18	0	0	0	1	1	0	0	0	0	1	0	0	1	0	0	0	0	0	0	0	0
54	18	0	0	0	1	1	0	0	0	0	0	0	0	1	0	0	0	0	0	0	0	0
55	19	1	0	0	0	1	0	0	0	0	1	0	0	1	0	0	0	0	0	0	0	0
56	19	0	0	1	0	0	0	0	0	0	0	0	0	1	0	0	0	0	0	0	0	0
57	19	0	0	0	0	0	0	0	0	0	0	0	0	1	0	0	0	0	0	0	0	0
58	20	1	0	1	0	1	1	1	0	0	0	0	0	0	1	0	0	0	0	0	0	0
59	20	0	0	0	0	0	0	0	0	0	0	0	0	0	1	0	0	0	0	0	0	0
60	20	0	0	0	0	1	0	0	0	0	0	0	0	0	1	0	0	0	0	0	0	0
61	21	1	0	0	1	1	1	0	0	1	0	0	0	0	1	0	0	0	0	0	0	0
62	21	0	0	0	1	0	0	0	0	0	0	0	0	0	1	0	0	0	0	0	0	0
63	21	0	0	1	0	1	1	1	0	1	0	0	0	0	1	0	0	0	0	0	0	0
64	22	1	1	0	0	1	1	0	1	1	0	0	0	0	1	0	0	0	0	0	0	0
65	22	0	0	0	1	1	1	0	1	1	1	0	0	0	1	0	0	0	0	0	0	0
66	22	0	0	1	0	1	0	0	0	0	0	0	0	0	1	0	0	0	0	0	0	0
67	23	1	0	0	1	0	0	0	0	0	0	0	0	0	1	0	0	0	0	0	0	0
68	23	0	0	0	0	0	0	0	0	0	0	0	0	0	1	0	0	0	0	0	0	0
69	23	0	0	0	1	1	0	0	0	0	0	0	0	0	1	0	0	0	0	0	0	0
70	24	1	0	0	1	1	0	0	0	0	0	0	0	0	0	1	0	0	0	0	0	0
71	24	0	0	0	0	0	0	0	0	0	0	0	0	0	0	1	0	0	0	0	0	0
72	24	0	0	0	0	0	0	0	0	0	0	0	0	0	0	1	0	0	0	0	0	0
73	25	1	0	0	1	1	0	0	0	0	0	0	0	0	0	1	0	0	0	0	0	0
74	25	0	0	0	1	0	1	0	1	0	0	0	0	0	0	1	0	0	0	0	0	0
75	25	0	0	0	1	1	0	0	0	0	0	0	0	0	0	1	0	0	0	0	0	0
76	26	1	0	1	0	1	0	0	0	0	0	0	0	0	0	1	0	0	0	0	0	0
77	26	0	0	0	1	0	1	0	1	0	0	0	0	0	0	1	0	0	0	0	0	0
78	26	0	0	0	0	0	0	0	0	0	0	0	0	0	0	1	0	0	0	0	0	0
79	27	1	0	1	0	1	0	0	0	0	0	0	0	0	0	1	0	0	0	0	0	0
80	27	0	0	0	0	1	0	0	0	0	0	0	0	0	0	1	0	0	0	0	0	0
81	27	0	0	0	1	1	1	0	1	0	0	0	0	0	0	1	0	0	0	0	0	0
82	28	1	0	0	1	1	1	0	0	1	0	0	0	0	0	1	0	0	0	0	0	0
83	28	0	1	0	0	1	0	0	0	0	0	0	0	0	0	1	0	0	0	0	0	0
84	28	0	0	1	0	1	0	0	0	0	1	0	0	0	0	1	0	0	0	0	0	0
85	29	1	1	0	0	1	1	1	0	0	0	0	0	0	0	1	0	0	0	0	0	0
86	29	0	0	0	1	1	0	0	0	0	0	0	0	0	0	1	0	0	0	0	0	0
87	29	0	0	0	1	1	1	0	0	1	0	0	0	0	0	1	0	0	0	0	0	0
88	30	1	1	0	0	0	1	0	1	0	0	0	0	0	0	1	0	0	0	0	0	0
89	30	0	1	0	0	1	0	0	0	0	0	0	0	0	0	1	0	0	0	0	0	0
90	30	0	0	1	0	1	0	0	0	0	0	0	0	0	0	1	0	0	0	0	0	0
91	31	1	0	0	1	1	1	0	1	0	0	0	0	0	0	1	0	0	0	0	0	0
92	31	0	0	0	0	0	0	0	0	0	0	0	0	0	0	1	0	0	0	0	0	0
93	31	0	1	0	0	0	0	0	0	0	0	0	0	0	0	1	0	0	0	0	0	0
94	32	1	0	0	1	1	1	0	1	0	0	0	0	0	0	1	0	0	0	0	0	0
95	32	0	0	0	0	0	0	0	0	0	0	0	0	0	0	1	0	0	0	0	0	0
96	32	0	0	0	0	0	0	0	0	0	0	0	0	0	0	1	0	0	0	0	0	0
97	33	1	0	0	0	1	0	0	0	0	0	0	0	0	0	1	0	0	0	0	0	0
98	33	0	0	0	0	0	0	0	0	0	0	0	0	0	0	1	0	0	0	0	0	0
99	33	0	0	0	0	0	0	0	0	0	0	0	0	0	0	1	0	0	0	0	0	0
100	34	1	0	0	0	0	0	0	0	0	0	0	0	0	0	1	0	0	0	0	0	0
101	34	0	0	0	0	1	0	0	0	0	0	0	0	0	0	1	0	0	0	0	0	0
102	34	0	0	0	0	0	0	0	0	0	0	0	0	0	0	1	0	0	0	0	0	0
103	35	1	0	0	0	0	0	0	0	0	0	0	0	0	0	1	0	0	0	0	0	0
104	35	0	0	0	1	0	1	0	1	0	0	0	0	0	0	1	0	0	0	0	0	0
105	35	0	1	0	0	0	0	0	0	0	0	0	0	0	0	1	0	0	0	0	0	0
106	36	1	0	1	0	1	0	0	0	0	1	0	0	0	0	1	0	0	0	0	0	0
107	36	0	0	0	1	0	0	0	0	0	0	0	0	0	0	1	0	0	0	0	0	0
108	36	0	0	0	1	1	1	0	0	1	0	0	0	0	0	1	0	0	0	0	0	0
109	37	1	0	0	1	0	0	0	0	0	0	0	0	0	0	0	1	0	0	0	0	0
110	37	0	0	0	1	0	0	0	0	0	0	0	0	0	0	0	1	0	0	0	0	0
111	37	0	0	1	0	1	0	0	0	0	0	0	0	0	0	0	1	0	0	0	0	0
112	38	1	0	1	0	1	1	1	0	0	0	0	0	0	0	0	0	1	0	0	0	0
113	38	0	0	0	1	1	0	0	0	0	0	0	0	0	0	0	0	1	0	0	0	0
114	38	0	0	0	1	1	0	0	0	0	1	0	0	0	0	0	0	1	0	0	0	0
115	39	1	0	0	1	1	1	0	1	1	0	0	0	0	0	0	0	1	0	0	0	0
116	39	0	0	0	0	0	0	0	0	0	0	0	0	0	0	0	0	1	0	0	0	0
117	39	0	0	1	0	1	1	0	1	0	1	0	0	0	0	0	0	1	0	0	0	0
118	40	1	0	1	0	1	1	0	1	0	1	0	0	0	0	0	0	1	0	0	0	0
119	40	0	1	0	0	0	0	0	0	0	0	0	0	0	0	0	0	1	0	0	0	0
120	40	0	0	0	0	0	0	0	0	0	0	0	0	0	0	0	0	1	0	0	0	0
121	41	1	0	1	0	1	1	0	1	0	0	0	0	0	0	0	0	1	0	0	0	0
122	41	0	1	0	0	1	1	0	1	0	0	0	0	0	0	0	0	1	0	0	0	0
123	41	0	0	0	1	1	1	0	0	1	0	0	0	0	0	0	0	1	0	0	0	0
124	42	1	0	0	1	1	0	0	0	0	0	0	0	0	0	0	0	1	0	0	0	0
125	42	0	0	0	1	1	1	0	1	0	0	0	0	0	0	0	0	1	0	0	0	0
126	42	0	0	0	0	0	0	0	0	0	0	0	0	0	0	0	0	1	0	0	0	0
127	43	1	0	1	0	1	1	0	1	0	1	0	0	0	0	0	0	1	0	0	0	0
128	43	0	0	0	0	0	0	0	0	0	1	0	0	0	0	0	0	1	0	0	0	0
129	43	0	0	0	0	0	0	0	0	0	0	0	0	0	0	0	0	1	0	0	0	0
130	44	1	0	0	1	1	1	0	1	0	0	0	0	0	0	0	0	0	1	0	0	0
131	44	0	1	0	0	0	0	0	0	0	0	0	0	0	0	0	0	0	1	0	0	0
132	44	0	1	0	0	1	0	0	0	0	0	0	0	0	0	0	0	0	1	0	0	0
133	45	1	0	1	0	1	0	0	0	0	0	0	0	0	0	0	0	0	1	0	0	0
134	45	0	0	0	0	0	0	0	0	0	0	0	0	0	0	0	0	0	1	0	0	0
135	45	0	0	0	1	0	0	0	0	0	0	0	0	0	0	0	0	0	1	0	0	0
136	46	1	0	0	0	0	0	0	0	0	0	0	0	0	0	0	0	0	1	0	0	0
137	46	0	0	0	1	1	0	0	0	0	0	0	0	0	0	0	0	0	1	0	0	0
138	46	0	0	1	0	1	0	0	0	0	0	0	0	0	0	0	0	0	1	0	0	0
139	47	1	0	0	1	1	0	0	0	0	0	0	0	0	0	0	0	0	0	1	0	0
140	47	0	0	0	1	1	0	0	0	0	0	0	0	0	0	0	0	0	0	1	0	0
141	47	0	0	0	1	1	0	0	0	0	1	0	0	0	0	0	0	0	0	1	0	0
142	48	1	0	0	0	1	0	0	0	0	0	0	0	0	0	0	0	0	0	1	0	0
143	48	0	0	0	1	0	1	0	1	0	0	0	0	0	0	0	0	0	0	1	0	0
144	48	0	0	0	1	1	0	0	0	0	1	0	0	0	0	0	0	0	0	1	0	0
145	49	1	0	0	1	0	0	0	0	0	0	0	0	0	0	0	0	0	0	0	1	0
146	49	0	0	0	0	0	0	0	0	0	0	0	0	0	0	0	0	0	0	0	1	0
147	49	0	0	0	1	1	0	0	0	0	0	0	0	0	0	0	0	0	0	0	1	0
148	50	1	1	0	0	1	0	0	0	0	0	0	0	0	0	0	0	0	0	0	1	0
149	50	0	0	0	0	0	0	0	0	0	0	0	0	0	0	0	0	0	0	0	1	0
150	50	0	1	0	0	0	0	0	0	0	0	0	0	0	0	0	0	0	0	0	1	0
151	51	1	1	0	0	0	0	0	0	0	0	0	0	0	0	0	0	0	0	0	1	0
152	51	0	0	0	0	0	0	0	0	0	0	0	0	0	0	0	0	0	0	0	1	0
153	51	0	1	0	0	0	0	0	0	0	0	0	0	0	0	0	0	0	0	0	1	0
154	52	1	1	0	0	1	1	0	1	0	0	0	0	0	0	0	0	0	0	0	1	0
155	52	0	0	1	0	0	0	0	0	0	0	0	0	0	0	0	0	0	0	0	1	0
156	52	0	0	1	0	0	0	0	0	0	0	0	0	0	0	0	0	0	0	0	1	0
157	53	1	0	0	0	1	1	0	0	1	0	0	0	0	0	0	0	0	0	0	1	0
158	53	0	0	0	0	1	1	0	0	1	0	0	0	0	0	0	0	0	0	0	1	0
159	53	0	1	0	0	0	1	1	0	0	0	0	0	0	0	0	0	0	0	0	1	0
160	54	1	0	0	0	0	0	0	0	0	0	0	0	0	0	0	0	0	0	0	1	0
161	54	0	1	0	0	0	0	0	0	0	0	0	0	0	0	0	0	0	0	0	1	0
162	54	0	1	0	0	0	0	0	0	0	0	0	0	0	0	0	0	0	0	0	1	0
163	55	1	0	0	0	0	0	0	0	0	0	0	0	0	0	0	0	0	0	0	0	1
	55	0	1	0	0	1	1	1	0	0	0	0	0	0	0	0	0	0	0	0	0	1
	55	0	0	0	0	0	0	0	0	0	0	0	0	0	0	0	0	0	0	0	0	1
